# Supplementary material for: The unintended detrimental effects of pursuing a professional vocation: The case of veterinarians
Source: PLoS One. 2023 May 10;18(5):e0284583. doi: 10.1371/journal.pone.0284583 (PMC10171692; doi:10.1371/journal.pone.0284583)
Supplement: S1 Data — (ZIP) [file pone.0284583.s003.zip]

Archive with 5 entries (4 files):
- final-code-and-data/
- final-code-and-data/readme.docx
- final-code-and-data/vetdata.dta
- final-code-and-data/vetdata.xlsx
- final-code-and-data/veterinarycode.do
