# Supplementary material for: The unintended detrimental effects of pursuing a professional vocation: The case of veterinarians
Source: PLoS One. 2023 May 10;18(5):e0284583. doi: 10.1371/journal.pone.0284583 (PMC10171692; doi:10.1371/journal.pone.0284583)
Supplement: S1 Data — (ZIP) [file pone.0284583.s003.zip › final-code-and-data/vetdata.xlsx]

## Sheet: Sheet1
R_22GjaLpQYXgbQa6	1	5	0	1	20	1	1	3	2	1	I would stop and try and find an owner of the dog. I would also call and animal help hotline for resources.
R_3rV38Sj1sVsk7Ct	1	1	0	1	22	1	4	5	1	1	Be honest, kind and respectful to others at all times, no matter what the situation involves.
R_2ebbYjf9JSvdI6M	0	0	0	0	20	1	1	3	3	1	Humans are animals just like dogs. To purchase another human, hold them captive in your house, and expect them to befriend you would be absurd. This concept holds true with dogs. Humans and dogs alike should be companion to each other, not owner and pet. To cut back on any form of animal cruelty, we as humans need to recognize the absurdity of keeping countless pets against their will. Higher num…
R_33BBS5rq5c3njmt	1	3	0	1	22	2	2	3	2	1	I think rescuing the dog is the best way to handle the situation. Whether that is from a random person or from an actual humane/animal rescue facility. The dog needs to be given an initial checkup and then hopefully find a good foster home of people to take care of him.
R_R4Xkc6FaOCrddOp	2	2	0	0	20	1	5	1	3	1	I personally believe that animal shelters and rescues have a tough task. It's fairly similar to an overpopulation issue. It is a shame that this kind of thing happens. In my opinion, I'd probably try to slightly curb the population of animals so there isn't that much of an abundance that this issue happens. The amount of animals that aren't cared for and thrown away is an issue that would take a …
R_3qWJoKzSw8XnQBC	5	5	0	1	23	1	3	5	0	1	I would like to know more about the situation the dog is in. That way if I can help monetarily to this charity I can. This means I would like to know more about what the charity does for the animals that need rescuing. This is just to ensure that my donations are being put to good use.
R_cPeupIxFdBOPnyN	7	8	0	1	18	3	2	6	1	1	Get an organization to come pick up the dog, groom it and then train it for it to be adopted or fostered or if possible turned into an emotional support dog.
R_BPVNHjV5BU6F6PD	2	1	0	0	22	1	3	1	0	1	The dog is shaking and looks pretty frightened. This is potentially caused by the cameraman/woman being too close and making the dog uncomfortable. However, it seems that it needs food and care too. The dog doesn't put any weight on the front leg so it might be hurt. The best way to handle the situation if cost was not a factor is to give the dog some food and bring it to the vet to have it check…
R_3edUnObaV2MKMEL	10	10	0	1	20	3	5	5	1	1	While waiting for an animal rescue program to take in the dog, I would stay and provide it with basic necessities such as water, food, and a blanket if wet/dirty.
R_C8IP7CULsRZFzuV	5	5	0	1	19	3	5	3	2	1	To rescue the dog out of that situation, either by calling animal control or doing it myself
R_3Pe4DlqjmLEwe4B	3	3	0	1	20	2	3	3	1	1	Attempt to make a connection with the dog and see if it will trust you. If it does trust you, spend some time with it and ask somebody else to get food and/or blankets. In the meantime, call the local animal control and alert them of the dog. Try to set up a time where to dog can be taken into the shelter. If the dog does not trust you, call the local animal control and alert them of the dog's wh…
R_1MLKyH2ZgQhekaB	8	10	0	1	20	3	4	3	0	1	The best way to handle the terrified dog in the video is to find someone who has experience with animals to help the poor dog. If no one is available, this is what I would doo based on all the Animal Planet I watched with my dad when I was growing up: The dog is scare, clearly, so it might bite you. The best way to handle this is to make it where the dog feels safer/put it in a position where it …
R_2z8aH2AhzfkZn4a	5	5	0	1	20	3	4	5	0	1	I would wait for the dog to feel comfortable enough for me to pet and nurture it, once it did I would pick it up and take it home with me. After that I would bathe and feed him and reach out to friends of mine who I know would be willing to take him in. Until I could find someone I would keep the dog with me and show it love.
R_3hxBl8ZndRBEKnw	5	7	0	1	20	2	6	3	1	1	The best way to handle this situation would be to take the dog to the local animal shelter so that it can be fed and housed appropriately. Also, this would increase the chance of someone adopting the dog as a lifelong pet.
R_3kKPSDIsH02b42a	10	5	0	1	22	3	4	5	1	1	The best way to handle this situation would be to carefully stay with the animal, lookup the nearest animal hospital, give them a call, and take care of the animal until they are able to come.
R_3MumEnXiAzyt21p	7	2	1	1	24	1	1	3	1	1	Try to earn the dog's trust by feeding, then loop a leash around it for transport and veterinary care if there is no obvious owner to check for microchipping, general health, etc. If the dog does not go for food it may need to be leashed regardless of trust for its safety.
R_1hW77HMQBOInx26	0	0	0	1	20	1	4	3	2	1	To approach the dog carefully with treats and a leash in hand. I would try to feed him while putting the leash around his head, so while he is distracted he wont try to run away. Then I would take him home, reach out to Aggieland humane society, the low cost vet, and rescue organizations in the area to find him a place. In the meantime I would bathe him, feed him and quarantine him for 24 hours f…
R_cUXbOlXrlJUPedb	4	5	0	1	19	3	3	5	2	1	If the dog is too scared to be touched sit with them in a non-threatening position to draw them to you. You could offer them meat or familiar and enticing foods in order to gain their trust. If the dog is not aggressive then one person approaching them to take them out of this situation would be appropriate. The best option for this dog seems to be that they are taken out of their current situati…
R_2AWGGNJQf4T6S2N	5	6	0	1	22	3	5	3	0	1	This dog should be cared for. It should be adopted by a shelter or family who can take care of it. Charities could organize and collect money to care for animals that are abandoned or abused.
R_31bg7lgqYirGj4K	1	1	0	1	19	2	3	2	0	1	The best way would be to approach the dog with caution and care. You can see that he is scared ad is unsure of what is to come next. Being gentle and kind with the dog is the best way to handle the dog and then go from there.
R_2tkXW98QMetQa3n	5	5	0	1	21	3	4	3	3	1	The best way to handle this situation is to try to give the dog food and water and then try to comfort them but move towards them slowly because they could get scared easily. Then take the dog and wrap it in a blanket to help make the dog warm and then take them to a vet.
R_1f2xX7EcMIIZ7jN	0	8	0	0	20	2	2	1	3	1	approach the dog slowly and offer food/water to make it feel comfortable/earn its trust. then get it to a vet (maybe its just cold and will be fine but a vet visit is still probably smart)
R_3s6VEAeqoRfWCjO	3	5	0	0	18	3	3	1	3	1	This was definitely an unedited clip for a TV commercial for the Humane Society, or any charity that works with animals. As sad as it was, it was even more sad watching those as a kid, when all you want to do is help them. My parents, however, always seemed to say stuff like "don't buy into that" or ""for every dollar you send them, only one penny goes towards the dogs." Ever since then, I have b…
R_2zCSH6GcRj6GPfb	5	7	0	1	22	1	1	3	1	1	Sit down and calmly talk to the dog, offer it food and water and wait for it to approach you. Once it seems calmer around you, pick up the dog with a blanket or towel and bring it to an animal care facility to care for it.
R_2xPJJJAn5LhqbsH	4	4	0	0	21	2	4	1	0	1	I wish I could do more to help the dog out. The best way to handle the situation is to volunteer at the dog shelter & help as much as I can, but since I don't know the location of the specific animal shelter I can only donate money or help those that are near me.
R_3Lb4fgTTm1ZsPC4	0	0	0	0	19	3	6	3	3	1	The dog seemed malnourished and scared, so my first course of action would be to call a friend or a passerby to help me. One of us would watch over the dog and the other would go get it a dog treat and call animal control. Although I know the dog will most likely be put down since it seems to be a stray, I don't want to risk anyone's life in case it becomes hostile. The treat/food would serve as …
R_3I0l0JX1KzRHnjR	1	2	0	0	20	3	5	3	0	1	Offer the animal food in an isolated area. The dog likely is anxious around humans, so removing them must be the first priority. Repeatedly give the dog food while maintaining distance over time and get closer to the food as time goes on so that the dog associates food with humans. This will help the dogs anxiety around humans.
R_27aijmCKJOG5dGt	1	1	0	1	21	3	10	3	2	1	Personally I would try to sooth the dog because it is obviously scared. You never want to approach a scared dog quickly because it might bite you. I would stay there and make sure that it feels safe enough for me to begin caring for it. From there I would bring it home, get it food, water, and a bath and I would begin to look and see if there are any lost dog posts for this puppy.
R_08uWSaCmT0oJbXz	9	5	0	1	18	3	4	3	1	1	I couldn't even watch the video because I was so sad. I think the best way is to love on all animals, protect their rights, and harshly prosecute people that abuse animals. I also think resources should be spent on making sure all animals have food, shelter, and care.
R_31nDmMsyBIOQEp7	7	7	0	1	19	3	3	3	2	1	Gently approach the dog and reassure it. Give the dog food and try to find a loving owner. If none is to be found, then place it in a respected animal facility where he/she can be taken are of.
R_3p6aq1xnp4QXfQL	0	1	0	0	23	1	5	3	2	1	I didn't hear anything, but i assume the dog was scared. I would get some meat and slowly and calmly kneel a few feet away an offer it to the dog. if it doesn't approach, i will shift slightly closer, all while staying low and holding out the food. if it accepts the food, i will offer it another piece, letting it be the one to approach me. I will make sure to speak in a calm and very gentle voice…
R_3e9LG4Od3NFWrx6	2	2	0	1	19	2	5	5	0	1	I personally would take the dog home and nurse it to health with my own resources, then take it to a professional vet clinic to get it vaccinated or any other impending necessities so that this dog could find a forever home. I would search to find a no-kill shelter but if there is not one nearby, I would foster it until I can find a permanent, more suitable home. I already participate in a philan…
R_VUYkgrdzdyRWOjf	3	4	0	1	20	1	2	3	3	1	The first thing I would do is have someone wait near the dog while I ran and got food. I would then put the food at a non-threatening distance away so the dog feels comfortable coming up and taking the food. I would then wait and use soothing tones while the dog ate and gradually gain his/her trust until they allow me to pet them. I would then continue to stay by their side and pet them some more…
R_1dtrnx5Tx77m0oy	2	3	0	0	21	3	2	3	1	1	The best thing to do in this situation would be to sit a reasonable distance away from the dog so as not to alarm it further. Giving it food and water in a bowl close to it would more than likely help it calm down after a bit. Eventually, it may be calm enough to let you touch it, although may still be afraid. Once it doesn't perceive you as a threat, if it allows you to touch it, you can start p…
R_wMf0hQHsYfxmdrP	7	8	0	1	19	3	7	5	1	1	The dog should be grabbed in a manner that will least harm it and it should be taken to be cared or by a professional who understands how to rehabilitate abused or neglected animals.
R_3HA3d7fokcO8Gkl	5	4	0	1	19	2	4	3	4	1	I would first start with focusing on getting the dog somewhere warm, as it looks like it is shivering and cold. From there, you can focus on rehabilitation for the dog and get it up to a healthy weight, as well as trusting humans. The dog is probably not trustworthy of humans, so you have to get the dog to warm up to you after weeks or months of rehabilitation. The dog should only be handled by t…
R_1DYJEJSP1FIb8ba	0	3	0	0	19	2	3	3	1	1	The dog looked uncared for and not healthy. The dog needs to get access to proper health treatment and access to food and water. I would hope, just as well, that a caring individual would be able to love are care for it as it appears to have been neglected.
R_3sb89iTGA56KRd6	2	7	0	0	21	3	5	3	4	1	Animal cruelty is a terrible thing, and I feel deeply for those animals. Those individuals guilty of this ought to be punished by the law. It takes special individuals in rescue groups and non-profit organizations to find these animals and give them the help they need. To make that possible, it takes funding and donations from everyday individuals such as you and I to provide them with the means …
R_8B9GA59l7yYz1br	10	5	0	1	19	1	1	3	0	1	Depending on where the dog was, I would personally take the dog home with me or call someone who would know the best thing to do. I do not believe in calling animal control or even dog shelters to take in animals. I really do believe that giving this dog the affection and attention he needs would be the best thing for him or her. Every time I come across an abandoned animal, after I try my best t…
R_3PNalczydtZ6eLH	10	10	0	1	20	3	2	1	3	1	It looks like the dog was hungry, cold and poorly treated, so the dog should be taken to an animal shelter/vet and be checked out, fed and bathed. If the dog is healthy, it should be put up for adoption; if not it should be treated and then that should be done. Both ways the future owners should be given as much detail about the dog's history.
R_3qE6ziVkH9S2URl	5	5	0	0	21	2	4	5	0	1	Take the dog into an animal shelter and care for it until it is back to health. Then proceed to put the dog up for adoption.
R_1q9cSzZXmmL4H9b	3	3	0	1	20	3	3	6	2	1	Call animal services. Possibly bring out food and water if available but not approach simply because I do not have experience with animals. However, I do believe that if a dog is in a vulnerable position in which they are scared, they are more likely to snap at me in order to protect themselves. Thus, I would not feel comfortable trying to pet or pick up the dog (no matter how cute it is and how …
R_1DwoF1KH9WOKWRn	6	6	0	1	22	3	4	3	0	1	The best way to handle this situation would be to get the dog the essentials that it needs. This would include food, blankets and water. If at all possible, I would even want to include a few toys to bring the dog joy. The end goal would be to look for a safe home for the dog to be adopted to. This would bring both the family and dog joy.
R_2dhiLH3s7r7LYmv	2	2	0	1	22	3	4	5	2	1	Patience. The dog is scared and has probably suffered trauma in its past. I would take as long as the dog needs to start to get a little more relaxed. Just sit in his/her presence and slowly get closer. Upon introducing myself slowly reach out with my hand low to the ground and palm facing up to lessen the perceived threat. Small contact and pats to assure that I will not harm him/her. Then wrap …
R_2AFl7vgZHkX6Cln	3	5	0	1	21	3	4	3	2	1	I would reach out my hand to let the dog sniff it, if he tries to bite me or doesn't look friendly towards me I will not touch him. I will call animal control.
R_3IWBuG9TA9Uzmxp	2	2	0	1	20	3	4	3	2	1	The best way to handle the situation would be to call the Humane Society and report the dog that was found and the condition that it is in. I would be careful because you don't ever know what diseases an animal might have, but try to watch over it until someone with more professional expertise is able to come and help. I would also probably call a friend and get their advice on the situation afte…
R_31uwNJqj50DQWV2	4	3	0	1	20	1	5	1	1	1	I think the best way to handle the situation in the video would be to have one person try to leave the dog food. The same person should give the dog food every meal. As the dog gains trust, that same person should continue to pet the dog. The person should be careful because the dog may be untrusting or scared and could be sick.
R_2amhBO55HgVk8zH	2	8	0	1	19	3	5	3	3	1	I would call an animal rescue organization to help the dog, as I would not know how to properly handle the situation. I do not know which organization would be the most reliable, though.
R_2QSBwWYhvpavXrH	7	7	0	0	19	2	4	6	3	1	The situation in the video is that there is a dog who has been abandoned or neglected. The best course of action here, I believe, would have animal control or some person who is skilled at this, extract the dog peacefully as it is scared and bring it to a shelter. The dog needs to be approached softly as it is obviously afraid of people from past trauma more than likely. Hopefully it can then be …
R_1LAMKijuHa67HzT	5	5	0	0	21	1	6	1	0	1	Rescue the dog, provide a shelter for the dog. It looked so scared that it feels like it lost trust in people. Have someone be with the dog until trust has gained again with humans. Maybe check for rabies if has one. Also, check if the dog has mental problems as it can bite people when it is not expected.
R_3p9XUdYIv3etxUd	2	2	0	0	22	3	4	3	0	1	I think the best way to handle the situation would be to first call the humane society or a vet clinic and tell them there is a lost or stray dog that seems to be scared and/or hurt. Then I would tell them where we are and wait with the dog for them to arrive. While I am waiting for them to arrive I will try to hangout with the dog so that it does not leave and it can eventually get the help it n…
R_3kM4YVzYDnIIGFD	7	10	0	1	20	3	4	1	4	1	The best way to handle the situation is to carefully approach the dog and lure with some type of incentive (primarily food). Since the dog is experiencing a lot of fear right now, approaching the dog might be dangerous. If possible, catch dog in a non-threatening way, give it positive affirmation and comfort, and bring it to an animal shelter.
R_22LhKJAqCcwrp4m	2	2	0	0	18	3	4	3	1	1	The best way to handle this situation would be to call a local vet or shelter that knows how to care for and handle traumatized dogs. The dog should be approached slowly and carefully by the right person and treated for their trauma.
R_1DAsGlWunT33mDy	8	5	0	1	18	3	4	5	0	1	The best way to handle this situation is to first put food in front of the dog. If it does not eat the food, then take it away and try to put your hand on the ground and slowly move it towards the dog. Begin to slowly crawl closer to the dog and talk in a very light voice; almost a whisper to it. Do not try to grab the dog immediately because that will scare it. Instead, stay where you are for a …
R_2CvPFcm3eUj75KV	5	4	0	1	20	3	5	3	0	1	Make the dog feel a comfortable and as safe as possible. Maybe feed him and let him take his time warming up to the person trying to rescue him, and hopefully the dog will calm down enough to let the rescuer pick him up.
R_yEDaHBKo0kqZO1P	0	0	0	1	18	1	4	1	2	1	Call animal services or animal rescue.
R_1gjCMP1m5lTLqjF	6	7	0	1	21	1	1	1	2	1	The best way to help the dog in the video would be by donating to animal shelters, buying them food, toys, or other pet supplies. Another way you could help them is by raising awareness of dogs that are in that situation, and adopting a dog if you can fulfill their needs well. The dog is scared, so going to volunteer at an animal shelter would be ideal for the dog to get used to and comfortable a…
R_3efedARlvpJ5CoV	1	0	0	1	21	2	4	3	0	1	I would get a crate with a soft bed in it and put treats in the crate and then walk away. Then when it's inside the crate I close the door and take it to wherever it is supposed to end up. It is probably very scared of humans, so I would take it to a very calm house, maybe my own, and have a soft bed and food for it. I wouldn't approach it but would encourage it to come to me by having treats and…
R_3qmrwdnPFxtXZ0D	8	8	0	1	18	3	6	3	0	1	Give the dog some time to cool down. Perhaps give it space and leave treats for it to show signs of love. Do not overwhelm the dog. If I saw this dog on my own, I would call the local SPCA for guidance. I would leave food and water in between us. Slowly I would move the food closer to me to show trust.
R_UXwjSzG6EXhMaFH	10	8	0	1	19	3	3	3	1	1	If I were in this situation, I would carefully and gradually help the dog not be as scared. during that time I would provide food and water for the animal. I would next take them to the vet and care for the dog as if it were my own. I greatly appreciate dogs and how they are always loving. I would take it to the groomer and spoil him/her forever.
R_1owdTL5DDDYA8Ek	10	10	1	1	19	2	3	3	0	1	I believe that the most important thing to do in this situation is try to move and talk softly in order not to frighten the poor thing any more than it already is. I think that when finding a dog like this, the person should call their local ASPCA and get some guidance on how to handle the situation effectively. They will either come out to help or give instructions on how to bring him/her in. If…
R_1mO6NUOJz0dxgcw	6	7	0	1	18	3	5	3	1	1	The best way to handle the situation in the video would have been to take the dog and treat it for any underlying conditions because in that state there is no telling the effects of what may be wrong with it. Giving it the proper care such as, food, water, and a safe place to rest would be important in regaining not only the health but the trust of that dog. Lastly, I would find out how and why s…
R_1eVO9w1XRHI8Cm0	9	1	1	1	20	3	5	3	0	1	I keep a leash and some treats in my car so for me personally I believe the best way to handle that situation would be to go grab the treats and try and get the dog to move closer to you and at that point put the leash on him. After doing that I would take the dog home and try and nurse him back to health.
R_2D5K55GNgkkQgcR	0	0	1	1	26	1	1	3	2	1	I would sit down on the ground a safe distance away from the dog and speak to him/her in a high pitched voice in a non-threatening manner. Ideally I would also have food/treats present to entice the dog to come towards me, and would start out by tossing food nearby to him/her and allowing the dog to approach me at his/her own pace. After getting the dog to approach me, I would take it to the near…
R_1eJn7mKSErgsFCr	0	1	0	1	24	3	1	3	1	1	Talking calmly with a higher pitched voice. Slowly approaching the dog but from the side. Don't come straight at the dog and don't lock eyes. If you want to look in the eyes of the dog, blink slowly a lot so it isn't intimidated by your stare. Begin to give it small scraps of food/treats to see if it will warm up to you or come a little closer. When it is finally warmed up to you then you could p…
R_2Ua8pbZIlWrGf2v	2	2	1	1	19	3	5	3	1	1	If I saw this dog, then I would either call the local animal services to come and get it and take it to a no kill shelter, (think Operation Kindness) or I would get it myself with a treat. Clearly, the dog was more fearful than a potential harm to me, (rabies, biting, etc.) so I think it would be safe to do that in this situation.
R_3QSNpo1hhcfTiQW	4	5	1	1	20	2	3	1	2	1	Talk to the dog calmly. Call animal control or a local animal shelter if extra help is needed. If it's safe to approach the dog, I would cautiously do so to see if it has a collar with a home address. If it is not safe, the use of a leash would be best to handle the dog to avoid being bitten or scratched. If the dog does not come, I would give it some water and treats to coax it towards me. The d…
R_1liaX6yLx7gSEHT	2	1	0	1	26	1	1	6	2	1	increase distance from the dog, videographer should angle body away from the dog and discontinue any eye contact they may be making. Toss high-value treats in the direction of the dog but do not force the dog to approach you to retrieve treats.
R_vZSi4kf7J3pZj4B	5	5	1	0	19	3	4	3	3	1	Question the owner if there is an owner to be found, and assess the livable condition of this animal. If there is no owner to this animal or the living conditions are not suitable, then collect this animal and bring it to an adoption shelter where it will have shelter and regular feeding/water.
R_yCmZT2kvayqm5YB	5	1	1	1	24	2	2	3	3	1	I would find food and sit far from the animal. I would toss small pieces towards the scared dog and try to gain its trust. Over time, I hope the animal would learn to trust me and come closer. Once it was in range to be touched, I would calmly let it sniff me and ensure it knows it is safe. I would use a leash (always in my car) to gently slip over the dog's head and keep it close. I would take t…
R_1BPzx6GFlQhc0A3	6	5	1	1	24	3	3	3	1	1	Personally I would call for help from a local shelter to find someone who would be able to safely rescue the scared dog. That way I can make sure I keep the dog and myself safe from any injury, and give the dog the best chance of survival.
R_3rQyxUKnXSsBKYp	1	2	1	1	25	1	1	3	1	1	If I were someone on the street who saw that dog, I would get some food and water and see if I could coax it to me and make it more comfortable. I would also call the shelter of either the county or the town to come and get the dog. I'm not sure if the dog had a collar in the video, but if it did I would check and see if it had an address or phone number. I'd definitely hope to reunite the dog wi…
R_1MSdI2fIGL5Db40	1	1	1	0	19	3	3	5	1	1	The best way to handle the situation in the video would be to try to take the animal to a shelter with the necessary funds. Hopefully, they would be able to take care of the animal and find a home for it.
R_ZDHFDcjAvMCZN61	2	2	1	1	24	3	3	3	2	1	Gather water and dog food and place it near the dog. Step away and allow the dog time to gain trust by consuming the food/water with you in sight, but not too close. If the dog does not warm up to you, call animal control to come get the dog.
R_d53EV7plAUbQlax	5	5	1	1	22	1	2	3	0	1	Try to offer the dog some food and water, and allow him to get comfortable with you.
R_wXYRG3orwBb0GOt	10	10	1	1	20	2	5	3	0	1	Offer a bowl of water and food. Sit back for as long as it takes and let them come to you. They are already stressed out and scared, forcing them to be caught or held by you would make the situation worse. Forcing them to do anything could also cause problems later on such as them never fully trusting people.
R_1NncHTOAyEXTkJK	2	2	1	1	25	2	1	3	0	1	Offer food, approach carefully, and if the dog is amenable, provide heat support and a safe, dry, warm space. Take the dog to the vet as soon as possible.
R_2dtouHXSrKAqPqa	10	10	1	1	23	1	2	5	0	1	Seeing as i was told not to click anything I had no sound and therefor no context however based on the video footage alone I would secure the animal and take it to my veterinarian to scan for a microchip. I would also post images of the dog on facebook lost pets pages for the area leaving out information such as gender so that any people claiming to be the owner will have to tell me that to prove…
R_2ax086FkGe9zTqx	0	0	1	1	18	2	3	3	3	1	In order to catch the dog, you must first earn its trust, which would most easily be done by offering food and water. Once the dog has some amount of trust, you should be able to capture the dog, as it does not appear to be aggressive, just scared. From there, you may decide to keep it and nurture it back to health, or if you do not have the means, give it to a no kill adoption center.
R_6Qio2WuK7Sand5v	3	2	1	1	21	3	4	1	3	1	Rescue the animal from the environment first, handling carefully. Keep it in the rescue system, making sure that the animal is getting used to people. When the animal is ready, find it a home for a life where the owner understands the fear of an animal and know how to handle with it behavior.
R_276SyaCnXrweVAz	4	3	1	1	18	2	3	3	1	1	I was not able to listen to the video with sound, but I did see a very scared dog. In this situation I would sit on the ground to lower myself to his level and push a treat toward him. If he responds to treats then I would slowly start moving the treats closer and closer to me so he feels comfortable getting close to me even if only for a second. I want this dog to know he is only getting quiet, …
R_1LM7451oG3WzfLz	10	10	1	1	20	2	4	3	1	1	The context of the situation needs to be addressed first. If this dog is in danger or injured, it needs to be taken to a veterinary professional. Then, if this dog is lost and scared, the owners need to be located. If the owners cannot be located, I would recommend taking this dog to a rescue or shelter to find a loving home.
R_12f43C0Mj5FoG6z	7	6	1	1	20	1	1	3	0	1	The best thing to do for this dog is to call a rescue or humane society to see if they can accept another animal. They would likely give you direction on what to do as far as handling it. If they cannot take another animal, then the best bet is to call around to other vets/clinics/rescues to see if they can help. Animal control could also be contacted depending on whether or not the person who fo…
R_qD9uOxnklsuIuMp	2	3	1	1	18	2	4	3	1	1	Approach the dog in a crouched position as to not scare it. If the dog lets you approach it, try and find a warm towel to wrap around the dog, making it feel warm and secure. With the towel around the dog, gently pick it up and take it to a near by shelter. If the dog does not feel comfortable with you approaching it then sit next to the dog, and act calmly, until it feels more comfortable with y…
R_5gvM9FQe5L6hYCl	4	4	1	1	20	2	4	3	1	1	Grab a towel, wrap around dog and place in carrier. Try to find owner by asking neighbors or posting in online forum. Take to shelter to have scanned for microchip.
R_11je5F1PZWhj2Hf	3	4	1	0	20	3	3	3	1	1	The dog is shaking likely because of its breed. It is a natural response to the presence of a stranger, such as the person recording the video. The dog is more than likely fine, there is nothing to handle other than let the dog be.
R_3FP72s6yJCjZ0re	1	2	1	0	21	3	5	3	1	1	The dog seems scared so I think the best way to handle this is by slowly introducing yourself to the dog. Ease into contact with the dog. Maybe wait patiently for a little until the dog gets more comfortable with human presence. Over time the dog will feel more comfortable.
R_116EAsjaqepboFi	3	3	1	1	19	2	3	5	1	1	I believe the dog seems very scared and overwhelmed by the person or people around him. I believe the best thing to do would be to put some food or water in front of him and then leave him alone in an enclosed place. This will allow him to feel more comfortable and you may gain some trust from him after providing him essentials he needs.
R_yUy5G5WRiBkyuml	5	5	1	1	21	2	5	6	2	1	In this situation, the dog is clearly stressed and afraid. I would sit with the dog for an extended period of time with some food and water. When I see the dog begin to eat or begin to show signs of slight trust, I would get a bit closer. I would do this repetitively, until the dog is finally somewhat comfortable with me. Then, I could place a leash on the dog or work towards moving it to be take…
R_OHxHNA5i3PcZgNr	9	10	1	1	24	1	1	5	0	1	I would first scope the surroundings of the animal, primarily for a possible owner or someone who personally knows the dog. Next, I would approach it from afar and with caution because it is showing signs of stress and anxiety. I would assess the condition of the dog, looking for any external injuries or of any physical trauma. If I had some edible food for it, I would attempt to give it some by …
R_3Hjf4xi7iKIGgw7	3	3	1	1	21	3	4	6	0	1	The dog looks very scared and like it could potentially be unable to use its hind legs. I would first approach the dog very slowly to try to not scare it away. I would try to use any spare food I had to maybe draw it closer to me. If it would be willing to come closer to me, I would then try to take it to a veterinary clinic to have it scanned for a microchip to see if it can be returned to its o…
R_2q1SqhNzXanY21L	4	5	0	0	22	3	5	3	2	0
R_12neu0qWKCdVgw4	5	3	0	0	22	3	4	3	3	0
R_3RdYMZ00C08r2wu	0	2	0	0	20	3	8	3	2	0
R_1DTQN71Kt53Ev4X	2	2	0	1	18	3	4	1	1	0
R_3JI8No4CMqw5eve	0	0	0	0	20	3	5	3	3	0
R_zSai4RpPjnZxBId	5	6	0	1	20	3	4	3	1	0
R_30obkQyWaRPktC6	2	3	0	1	20	1	4	3	0	0
R_1PTxsGESlLKnHA1	3	5	0	0	22	3	2	1	0	0
R_WeSepNVeb2dUBX3	10	10	0	1	18	2	4	3	2	0
R_cROcKJ9rLm9brX3	5	5	0	1	21	3	3	1	2	0
R_1Kw1rqXdQSMEWnI	0	0	0	1	22	3	5	3	1	0
R_RqyCidOEZAe37UZ	0	0	0	0	20	3	4	1	2	0
R_3DpigdOLl6ucWSm	1	1	0	1	20	1	2	3	0	0
R_3EEXPot130SrJHf	5	5	0	1	20	3	5	5	0	0
R_5p3iobm80uujGpP	1	1	0	0	20	2	4	3	1	0
R_26mT3Ip6uoANXYE	5	5	0	1	18	1	3	5	0	0
R_bm7CupyAND0DyMx	1	7	0	1	20	3	4	3	4	0
R_3j7leKTJOw0L9Uc	6	5	0	1	20	2	3	1	3	0
R_3hgRr5iM9N8ply9	2	3	0	0	23	1	4	1	0	0
R_245XHIEWB4Vjspq	0	1	0	1	24	2	3	2	1	0
R_21HVf1xF8yw37te	0	0	0	0	21	3	5	6	2	0
R_To8CA8HAnYX9RVD	7	7	0	1	19	3	4	3	0	0
R_3nIyLl669XQEQ5n	1.5	2.5	0	0	20	3	4	5	1	0
R_3J2x8EUZhuHnGwW	3	4	0	1	19	1	1	3	1	0
R_31ttuMwQsSpxZlz	4	4	0	1	20	3	5	3	1	0
R_3GBxaLxTPrmEuHb	3	3	0	0	21	1	2	3	4	0
R_2E4zaQi5MZNfIoT	10	10	0	1	20	2	4	5	2	0
R_1od0eQ65lT5NXeK	7	7	0	1	21	3	3	3	2	0
R_2ZUlrJrHLXzMnO6	1	1	0	1	21	1	1	1	2	0
R_1IXf9Rt8w7PSHoI	10	8	0	0	21	1	4	1	0	0
R_tPPrfVX9wydxkNX	4	0	0	0	20	2	2	3	2	0
R_cvi1MG3Vutt6V6p	5	5	0	0	19	2	6	3	1	0
R_3lMHnMMSCq4Mz51	2	2	0	0	20	3	3	3	0	0
R_3k5l20YgxXgEybr	1	1	0	0	19	3	2	3	1	0
R_1lukbDnxf8ZX8s6	3	3	0	0	18	3	3	5	2	0
R_3shLC0nEinkYBcT	2	5	0	1	18	2	3	3	1	0
R_1MWhDPnYszN7jeE	0	0	0	1	22	3	4	3	1	0
R_2U5DsTMDoPN7PUS	10	10	0	0	20	3	4	3	1	0
R_XMsWTg1gI6yANe9	0	1	0	1	21	2	2	3	0	0
R_22ExyR75zZcr5ce	3	5	0	1	19	1	5	1	1	0
R_1hRRyemV4EKAAak	6	4	0	1	18	1	4	5	0	0
R_UPJa9XqMThAWOHL	0	0	0	0	20	3	4	1	1	0
R_1ZdyGeteWBO8S7D	0	0	0	1	19	2	4	1	1	0
R_1F3bQpkQhPmBAsh	3	5	0	1	22	2	2	3	3	0
R_28CcGkGYYDnxR2l	5	4	1	1	22	3	5	3	3	0
R_2QnhPdPYF4puR2I	5	5	0	0	21	3	4	5	5	0
R_9Tc9ClPOdZ3NxYt	5	3	0	0	22	3	4	3	1	0
R_bgAisZ8PUHJSArn	8	8	0	1	21	3	4	3	1	0
R_3iw1cuQ1oVjY3Uk	6	5	0	0	18	3	4	2	1	0
R_3OcdngxpfYINhwy	5	8	0	0	22	2	5	3	3	0
R_3Jr9PLaDjXV1tAe	5	4	0	1	20	2	4	3	0	0
R_3PGIKuq2qRUPUgq	4	5	0	1	20	1	2	1	2	0
R_W6eb0n9Ym5Szpst	4	4	0	1	21	3	4	3	1	0
R_UFqnCoBNCQybMid	5	5	0	1	21	3	4	3	1	0
R_2VEZQzqOCvugYAj	0	0	0	0	22	2	1	3	0	0
R_3mgiqhq6h70NgCc	5	4	0	1	19	1	1	1	1	0
R_3M5TtDyN0Yj89kp	9	8	0	1	21	2	4	6	0	0
R_3KJGyij8p643eRK	5	5	0	0	19	3	4	3	2	0
R_1lbq8VNMu0YufEk	5	5	0	1	21	2	4	3	0	0
R_22V0Rvm4sUBEpYG	1	1	0	1	21	2	2	3	2	0
R_2vkmBu2jedT4hCE	0	1	0	1	21	3	4	1	1	0
R_28Ahr0OSNxafpoL	4	5	0	1	18	3	5	3	2	0
R_cJ5W9bXKP4ptp8R	4	3	1	1	24	1	2	3	3	0
R_bIbzeXn4T6GjSU1	5	5	0	1	20	3	4	3	3	0
R_1jDHEOm7ixd2qCJ	6	6	1	1	18	2	4	1	2	0
R_RDXDmGl9DlX01l7	5	10	1	1	26	3	3	3	4	0
R_2BeTHOuGGgO1t9e	10	10	1	1	25	2	3	3	1	0
R_z6Z6Gz5NYTcX1ol	5	5	1	1	19	2	4	3	2	0
R_2tamAJxJ1hZBqFB	5	4	1	1	24	3	3	3	0	0
R_2f3xvD1u5oQsYoh	2	2	1	1	24	3	2	3	3	0
R_1FPsJtUqDu3LJ5p	8	10	1	0	19	3	4	3	0	0
R_3F50969XiRKTFbU	7	5	1	1	23	3	5	3	2	0
R_3neHfrIJzTvEH0w	4	4	1	1	22	2	2	3	2	0
R_22R1qnK0YjlASWo	7	3	1	1	19	3	6	3	2	0
R_xx6Q8NEzxe8C6Bj	3	3	1	1	21	2	3	3	3	0
R_1dLlfxPFpjUonSr	5	3	0	1	22	3	10	3	1	0
R_T0IpQmlBul2Y5bj	4	4	1	1	18	3	4	5	1	0
R_2WuIRNFE9iy5yJ3	5	5	1	1	18	3	4	3	1	0
R_1OxzO4PQJt7k3EI	10	10	1	0	20	2	5	3	3	0
R_pgiUsNvZz18PSDv	5	2	1	0	19	2	4	3	1	0
R_2xJNaPgp3FlKjGq	7	6	0	1	20	1	4	3	0	0
R_ZxUvDzUdCDNID05	10	8	1	0	21	3	5	3	2	0
R_1poqYZvTj4kslAA	5	5	1	1	19	3	4	3	2	0
R_1OxCEzzTqSW51xX	5	5	1	1	21	2	2	3	2	0
R_10rdVZaffturXK3	4	4	1	1	18	3	4	3	1	0
R_1PdyS0AcevEvs62	10	10	1	1	19	1	4	5	1	0
R_3M3ZbmXxVNAIYm8	5	3	1	1	20	2	8	3	1	0
R_31MFdTMhMIDAqWc	5	4	1	1	19	2	3	3	1	0
R_2CNzK2JOTvjNsDI	5	2	1	1	20	3	4	3	2	0
R_1OUhUkz8QSCioI6	6	6.5	1	1	18	3	4	3	1	0
R_3kplrX1rbtxgF8s	3	2	1	0	20	3	4	5	2	1	The best way to handle the situation would be to find a way to gain the dog's trust before taking it to a shelter. This way, the dog is no longer scared and can be comfortable wherever it may end up.
R_2PbqHWpWjB9NbnA	3	3	1	1	21	3	3	3	0	1	Personally. I think I would rather be volunteer with the organization to help the animals instead of donating money. Being a college student, I don't have a whole lot of money, but I do have my free time to help and volunteer.
R_1dg0qjHgP8w8et1	5	5	1	1	20	3	5	1	1	0
R_24JfavqUE01xWpJ	5	5	1	1	20	3	4	1	1	0
R_11hVvLGtIZ0MyBY	4	5	1	1	20	1	3	5	1	0
R_0326Gds0KmzVdxn	5	5	1	1	22	3	5	3	3	1	I would try to remove what is making the dog scared. In this case, I think it is the people around it with the camera, so backing up seems like a good thing to do first. Additionally, after calming the dog a little, I would safely try to restrain the dog and remove it from the situation.
R_10P1WEQs3gyVo7d	9	5	1	1	29	2	2	3	2	1	Take care of the dog, get it vet care, scan for microchip, look for owner. If no owner, find a rescue with fosters or give to a reputable shelter.
R_rkxN3pX9pdH3s1b	0	2	1	1	22	1	1	3	1	1	Carefully pick up the dog and put up posters or advertise on facebook in case it is a run-away. In case its family cannot be found find someone who is looking for a dog and would be able to provide a suitable home.
R_2YglNWo3huEMEbT	10	10	1	1	27	1	2	3	0	1	The best way to handle the situation would be to first make observations. Observe the environment, enclosure, and if there is any way the animal would be someone's pet. Depending on the circumstance may change how intervention is made. Appropriate authorities should be notified under the circumstance if there is negligence/ abuse of the animal involved and likewise if this is a natural disaster o…
R_1GxY8cgIcsUFTfi	10	10	1	1	22	1	5	3	3	1	Slowly get closer and see if how he responds to my presence, if he's obviously stressed and I'm unable to approach him safely then I would probably call animal control
R_xxvztha99AVd87T	0	0	1	0	25	1	2	5	3	1	I would attempt to offer the dog food in a bowl and back away. Then slowly start offering food until I am offering it by hand. If the dog is not food motivated. I may try a toy or if we are just attempting to catch then try and snare it in a leash. I guess it depends on what our actual goal is...do we need to vaccinate this animal or get it to a shelter? In general just taking your time to earn t…
R_3EGsHQlh2xPl62i	10	10	1	0	24	2	2	3	2	1	Humanly capture the dog and survey it for a microchip or a owner in the area. If no owner is found, partner with a rescue to treat it for any injuries, starvation, vaccinations ect. To soon advertise the dog for adoption to a nice and happy home.
R_32UQjge1Zk3YlTX	2	4	1	1	25	2	4	3	0	1	Call animal control services to come pick him up and sit tight and wait with the critter until they arrive. If they are unable to arrive I would take matters into my own hands and attempt to catch him and take him to a shelter myself. If a shelter was not open at the time, I would keep him and take care of him for the day/weekend until a shelter became open and deliver him to the shelter.
R_SNN4hpkL93iEpUZ	2	2	1	0	23	1	2	3	1	1	The dog seems fearful and malnourished, as well as likely abandoned. The best way to handle the dog would be at least with protective gloves on (microbial and physical). Next steps would include contacting local shelters (if fostering yourself isn't an option) and finding the poor guy something easy on the stomach to eat. If fostering/adopting is an option, food is a good first step along with a …
R_1oorfHKPXqhY5x6	5	5	1	1	23	2	5	3	3	1	The best way to handle this situation is to use distance decreasing behaviors: don't look the dog directly in the eyes, get down lower (sit on the floor) and maybe have a treat or food to offer him/her. It would take patience, but the dog is scared and needs to be less scared in order to handle. The goal would be to at least get a leash around the dog so that he/she may be brought to shelter and …
R_2B5ROwVm1Qcis7S	0	0	1	1	23	3	6	3	1	1	I would try and see if there is a way to calm down the dog and taper down his fear before trying to rush in and rescue him. If I had any food with me, I would try to coax the dog with food. I think I would handle the situation calmly and slowly. My past experience with fearful dogs has taught me that time is your biggest ally when it comes to fearful animals. I would try and patiently wait for th…
R_6Pwq81jFHRU5ygh	5	10	1	1	23	3	1	3	1	1	I would wait and allow the dog time to process the situation and make the first decision of what is to happen. I would remain cautious of the dog to ensure the safety of anyone with me, as well as my own safety. Likely with some sort of protective gloves, I may attempt to slowly approach the dog (while on its own level) with my arm low in a non-menacing manner. I would stop before actually reachi…
R_rjbrNq9fkkiwbxD	6	5	1	1	24	2	1	6	2	1	I would try to approach the dog at first with a calming voice. I would offer the dog treats and water in order to make the dog feel safe. I would sit as long as I need to near the dog in order to gain its trust. As soon I did gain its trust, I would take it to a vet to get checked out.
R_PvTKWz1fDW9clNf	0	0	1	0	24	1	1	2	0	1	The dog is showing signs of fear but no signs of aggression currently. Approach slowly and use a calming voice to reassure them. Offer your hand out to them and watch their reaction. If they start showing signs of aggression (stiff posture, showing teeth), retreat and offer a treat instead. Place the treat on the ground and back away a good distance, allowing the dog ample space to receive the tr…
R_2dQQllaYiw6MeQo	0	0	1	1	22	3	2	3	0	1	You need to put some distance between yourself and the dog in order for them to not feel cornered. Lower yourself to eye level of the dog, so sit down. This will make them feel they aren't be pinned into a corner and towered over. Keep eyes down or away from animal and after some minutes have passed, stretch out your hand a bit while keeping eyes away from animal. This will allow them to feel the…
R_vxKsMPE83acgd21	8	2	1	1	23	1	1	3	2	1	Try to keep the environment quiet, give the dog a bed, give the dog a treat, sit with the dog from a distance, making sure to let the dog come to you first.
R_33my0cJJYOKF0bo	5	2	1	1	22	3	3	5	0	1	This dog looks very timid and scared of the person filming. The best way to proceed would be to lower yourself to the dog's eye level and talk in a soothing tone. If possible, I would try to see if the dog would be willing to approach me if I held a treat. This would allow me to see if the dog is injured.
R_dg838dWGDx9npzr	7	6	1	1	25	1	4	3	1	0
R_2EfTs7Bzu4FPvhS	5	5	1	0	24	2	4	3	1	0
R_3R3L5SqXK2rwNar	2	0	1	1	22	3	1	3	0	0
R_3ktUFwm0y1cCl7o	8	10	1	1	23	1	2	5	0	0
R_2zvkEuYeTgE1jYa	2	1	1	1	23	1	4	1	2	0
R_271qqEtaEoiVU4f	0	0	1	1	23	1	5	3	1	0
R_XG5GTvwWfZOw1tD	7	7	1	1	23	3	4	3	2	0
R_9pBhicFt8TrnjiN	0	0	1	1	24	2	4	3	2	0
R_3rNl2jxmYM4AYLo	5	5	1	1	30	1	3	5	2	0
R_3XjFTLWh55pNaO5	5	4	1	1	24	3	3	3	3	0
R_OjW7xxcM20XxMPL	5	5	1	1	23	3	4	3	3	0
R_2w5CbVJXiOvfY9Y	10	10	1	1	23	3	3	3	3	0
R_2YREo7As2xLUye5	3	3	1	1	22	2	4	3	1	0
R_31RzEzDxRRbgfeS	5	5	1	1	23	3	3	3	1	0
R_2alVtsi546RjJGW	6	1	1	1	24	1	2	3	1	0
R_8k2bJliCvTzxHEd	0	2	1	1	23	3	4	3	1	0
R_248BD7yiSUQcPWN	1	2	1	0	23	1	1	3	1	0
R_eA2sqfBy3zF8FBD	6	5	1	1	24	1	1	3	3	0
R_2fjkOJQe3q4LFvj	3	3	1	0	26	3	4	3	1	0
