# Supplementary material for: The unintended detrimental effects of pursuing a professional vocation: The case of veterinarians
Source: PLoS One. 2023 May 10;18(5):e0284583. doi: 10.1371/journal.pone.0284583 (PMC10171692; doi:10.1371/journal.pone.0284583)
Supplement: S1 Data — (ZIP) [file pone.0284583.s003.zip › final-code-and-data/veterinarycode.do]

/* This is the code for Vet paper, The Unintended Detrimental Effects of Pursuing a Professional Vocation: The Case of Veterinarians by Palma et al. */

set more off
clear all
use "D:\Marco Palma Dropbox\Marco Palma\Projects\AVMA\vet_financial literacy\Draft\10PLOSONE\plosone rr\STATA-code\final-code-and-data\vetdata.dta"  


*************************Result 1******************************************
*************************Donations********************************


summarize animalcharityA nonanimalcharityA if vetall==1
summarize animalcharityA nonanimalcharityA if vetall==0

ranksum nonanimalcharityA, by (vetall)
ranksum animalcharityA, by (vetall)


***Donation by Gender Table 1*********
summarize animalcharityA nonanimalcharityA if vetall==1 & female==1
summarize animalcharityA nonanimalcharityA if vetall==1 & female==0

summarize animalcharityA nonanimalcharityA if vetall==0 & female==1
summarize animalcharityA nonanimalcharityA if vetall==0 & female==0

*** comparisons of unmatched data Mann-Whitney tests ***
ranksum animalcharityA if female==1, by (vetall)
ranksum animalcharityA if female==0, by (vetall)


ranksum nonanimalcharityA if female==1, by (vetall)
ranksum nonanimalcharityA if female==0, by (vetall)


**** comparison of matched data Wilcoxon tests***

signrank animalcharityA=nonanimalcharityA if vetall==1 & female==1
signrank animalcharityA=nonanimalcharityA if vetall==0 & female==1

signrank animalcharityA=nonanimalcharityA if vetall==1 & female==0
signrank animalcharityA=nonanimalcharityA if vetall==0 & female==0


*******Regression*******************
reg animalcharityA vetall female age i.inc hh race  
reg nonanimalcharityA vetall female age i.inc hh race  


*************************Result 2***********************************************
*************************Ravens Test**************

summarize scorer if vetall==0 & treat==1
summarize scorer if vetall==0 & treat==0
summarize scorer if vetall==1 & treat==1
summarize scorer if vetall==1 & treat==0

ranksum scorer if vetall==0, by (treat)
ranksum scorer if vetall==1, by (treat)


ranksum scorer if treat==0, by (vetall)
ranksum scorer if treat==1, by (vetall)


***Ravens tests by gender***

summarize scorer if vetall==1 & treat==0 & female==1
summarize scorer if vetall==1 & treat==1 & female==1
summarize scorer if vetall==0 & treat==0 & female==1
summarize scorer if vetall==0 & treat==1 & female==1

summarize scorer if vetall==1 & treat==0 & female==0
summarize scorer if vetall==1 & treat==1 & female==0
summarize scorer if vetall==0 & treat==0 & female==0
summarize scorer if vetall==0 & treat==1 & female==0

ranksum scorer if treat==0 & female==1, by (vetall)
ranksum scorer if treat==1 & female==1, by (vetall)
ranksum scorer if treat==0 & female==0, by (vetall)
ranksum scorer if treat==1 & female==0, by (vetall)

ranksum scorer if female==1 & vetall==1, by (treat)
ranksum scorer if female==1 & vetall==0, by (treat)
ranksum scorer if female==0 & vetall==1, by (treat)
ranksum scorer if female==0 & vetall==0, by (treat)


*******Regression*******************
oprob scorer treat female age i.inc hh race if vetall==1
oprob scorer treat female age i.inc hh race if vetall==0


**** testing Raves for control donation greater or equal than 5***

summarize scorer if vetall==0 & treat==0 & animalcharityA>=5
summarize scorer if vetall==0 & treat==1 & animalcharityA>=5

ranksum scorer if vetall==0 & animalcharityA>=5, by (treat)


*************Number of Words****************
gen numberofwords = wordcount(bq)
ranksum numberofwords if treat==1, by(vetall)
summarize numberofwords if vetall==0 & treat==1
summarize numberofwords if vetall==1 & treat==1
